# Supplementary material for: Endogenous Reverse Transcriptase Inhibition Attenuates TLR5-Mediated Inflammation
Source: mBio. 2023 Jan 16;14(1):e03280-22. doi: 10.1128/mbio.03280-22 (PMC9973353; doi:10.1128/mbio.03280-22)
Supplement: TABLE S1 [file mbio.03280-22-s0006.xlsx]

## Sheet: Sheet1
TLR4 Activated Monocytes Genes	Gene Names	log2FoldChange	lfcSE	pvalue		TLR4 Activated Lymphocytes Gene	Gene Names	log2FoldChange	lfcSE	pvalue		TLR5 Activated Monocytes Genes	Gene Names	log2FoldChange	lfcSE	pvalue		TLR5 Activated Lymphocytes Gene	Gene Names	log2FoldChange	lfcSE	pvalue
	LINC02798	-13.539	4.80178	0.00480872			RPL31P2	-11.8426	5.58961	0.0341172			MIR3127	-11.2138	4.91646	0.0225562			RP11-284H18.1	-10.7899	4.21859	0.0105367
	AC007292.4	-12.741	5.42139	0.0187667			CAVIN4	-8.68231	4.31022	0.0439723			MIR374A	-11.1379	4.10681	0.00668696			ZNF33BP1	-10.0366	4.4438	0.0239099
	FUT3	-12.3359	5.27214	0.0192923			PROSER2-AS1	-7.87116	3.77569	0.0370968			C3orf22	-11.0435	5.45398	0.0428822			NOX1	-9.79484	4.69337	0.0368924
	RN7SKP253	-12.3241	5.46766	0.0241959			RP11-15P13.1	-7.4895	3.74861	0.0457233			RP11-8P13.6	-10.272	5.00445	0.0401138			RNU7-63P	-9.34806	3.93457	0.0175071
	RASGRF1	-12.1531	4.12264	0.00319955			RP11-221G19.1	-6.80327	3.39009	0.0447698			RP5-1065J22.2	-10.2405	3.59299	0.0043701			RP11-538P18.2	-9.17596	4.64605	0.0482682
	CTC-209H22.3	-11.9181	5.61	0.0336341			AC010886.2	-6.01159	2.97605	0.0433848			AC007556.3	-9.60842	4.80929	0.0457291			RP11-148K1.12	-7.34465	3.67	0.0453637
	RPS2P45	-11.8048	4.77499	0.0134279			CTD-2541M15.3	-5.57429	2.59926	0.0319876			RNU6-1284P	-9.45644	3.83941	0.0137784			RP11-255O19.2	-6.02852	2.9827	0.0432631
	GUCY2D	-11.7826	5.41541	0.0295741			UGDH-AS1	-5.30512	2.45395	0.0306286			ENSG10010135019.1	-9.35455	4.29529	0.0294161			C12orf71	-5.25931	2.58258	0.0417047
	RP11-27K13.3	-11.6597	4.50079	0.00958145			PDXP-DT	-5.00079	2.42457	0.0391551			LINC02037	-9.01617	4.46849	0.0436203			RP11-333J10.2	-3.88649	1.88843	0.039585
	MIR1284	-11.54	5.33832	0.0306394			HNRNPA1P40	-4.8388	2.1927	0.0273296			LINC02376	-8.92137	3.96982	0.0246212			MIR663AHG	3.68625	1.50443	0.0142753
	TCP10L2	-11.3225	5.20791	0.0296981			MGST1	-4.11543	1.83549	0.024952			RNU6-313P	-8.91813	4.3181	0.0388955			FTH1P7	4.1111	1.6542	0.012946
	RP4-633O19__A.1	-11.2299	5.01041	0.0250054			PTPRN	3.42172	1.68904	0.0427812			LINC00562	-8.10422	3.9256	0.0389745			RN7SL664P	5.34067	2.6957	0.0475713
	RNU5A-8P	-11.0798	5.21188	0.0335139			CCL3	3.46484	1.50578	0.0213906			RN7SL38P	-7.91238	3.73552	0.0341627			KCNJ2	5.82833	2.97298	0.0499451
	SCARNA18	-10.9999	3.99663	0.00591802			NUDT3	3.56834	1.63306	0.0288844			SRGAP3-AS2	-7.8253	3.5162	0.0260478			DBNDD1	5.95521	2.83675	0.03579
	BCL2L10	-10.8989	4.74097	0.0215119			IL6	3.85617	1.22361	0.00162447			AC007327.6	-7.69213	3.76882	0.0412514			RN7SKP193	5.95917	2.61225	0.0225345
	AC012613.2	-10.7392	4.52677	0.0176745			CXCL3	4.17883	2.06523	0.0430301			LINC01127	-7.28634	3.28823	0.0266996			NAP1L1P1	6.71945	3.31936	0.0429371
	POLN	-10.6867	4.75518	0.0246151			CXCL8	4.25336	1.90686	0.0257106			SYT6	-7.22193	3.47122	0.0374782			RN7SL268P	6.8427	3.23972	0.0346754
	SLC39A5	-10.3575	4.58428	0.0238612			CXCL2	4.65616	1.50657	0.00199771			RP11-104F15.9	-6.65924	3.35907	0.0474274			GCKR	7.08416	3.27636	0.0306026
	CLCN1	-10.2769	3.60581	0.00437063			SERPINB2	4.67429	2.09958	0.0259945			BCKDHA	-6.46231	3.00614	0.0315787			C1QTNF1	9.17093	3.60909	0.0110516
	CTD-2026K11.6	-10.2479	5.22463	0.0498262			CCL3L1	4.78608	2.38233	0.0445381			CTC-301O7.4	-6.06532	2.73984	0.0268459			RP11-700H6.1	9.57872	4.56451	0.035859
	RP11-439A17.9	-10.2332	5.2082	0.0494337			GJB2	5.05519	2.42773	0.0373175			GDPD1	-5.9233	2.58633	0.0220077			FAM86B1	10.1726	4.25025	0.0166924
	CTD-2049O4.2	-10.1858	5.00707	0.0419233			TNFAIP6	5.17896	2.50777	0.0389072			RP11-697N18.1	-4.69293	2.35392	0.0461885			MT-RNR2	11.3968	2.90836	8.9053e-05
	RP11-800A3.7	-10.1152	4.74548	0.0330441			RP3-333H23.10	5.69077	2.31082	0.013791			DPP4	-4.50529	2.14032	0.035295			RAB25	11.5699	5.48541	0.0349265
	AC006960.5	-10.0839	5.01663	0.0444215			INHBA	5.84502	2.30396	0.0111825			LINC02404	-4.02299	1.76815	0.0228909			MT-RNR1	13.8021	2.93985	2.66837e-06
	MIR553	-10.0518	4.47542	0.0247033			IL1RN	6.62899	2.67067	0.0130595			RP13-452N2.1	2.86723	1.32079	0.0299421			HBA2	15.6654	4.56408	0.000598427
	AC073850.6	-10.0034	4.84117	0.0387991			GCKR	6.64466	3.27061	0.0421914			IGHA1	2.91119	1.1893	0.0143724
	MIR6809	-9.97227	3.48633	0.00423117			MIR3945HG	6.69142	2.11014	0.00151872			RIN2	2.98361	1.39928	0.0329867
	MIR6772	-9.88536	4.21031	0.0188799			IL1B	7.04132	2.63118	0.0074484			RP3-342P20.2	3.22558	1.4511	0.0262261
	MRPS10P2	-9.80947	4.90392	0.0454646			KRT8P44	7.43203	3.72636	0.0461031			PCBP1	3.27071	1.56795	0.0369803
	Y_RNA	-9.60337	4.57219	0.0356949			KCNJ2	7.59489	2.97164	0.0105947			IL1B	3.33344	1.5756	0.0343734
	PLGLB1	-9.5691	4.27811	0.0253022			HMGA2-AS1	7.62664	3.52537	0.0305138			RNF144B	3.69483	1.60279	0.0211526
	RP11-154H23.5	-9.49468	4.39951	0.0309183			ZFX-AS1	7.73166	3.77987	0.0408075			RP3-437C15.1	3.90861	1.93282	0.0431526
	FAM86FP	-9.30792	4.53362	0.0400641			IL1A	8.37195	2.52547	0.000916425			CCL4	3.92871	1.28237	0.00218669
	RP11-588L15.1	-9.19958	3.94003	0.0195487			C1QTNF1	9.91054	3.57467	0.00556383			AC018878.3	3.93957	2.0031	0.0492131
	RPS7P3	-9.1254	4.31229	0.034333			HBA2	10.0985	4.55962	0.0267759			CPNE9	4.02926	2.04935	0.049285
	AF131217.1	-8.97833	4.28579	0.0361792			RN7SL48P	10.2431	4.96296	0.0390257			DIO1	4.46382	2.26212	0.0484621
	RAI14	-8.76816	2.89328	0.00244127			LAD1	10.4331	3.93729	0.00805349			MIR663AHG	4.46737	2.2709	0.0491575
	RP11-270M14.4	-8.66746	4.28246	0.042976			CPEB1-AS1	12.3815	4.76894	0.00942379			CD80	4.58186	1.23253	0.000201251
	RP11-213G2.1	-8.65608	4.14938	0.0369681									RNA5SP237	4.63564	2.0926	0.0267425
	RP11-439E19.10	-8.63196	4.28284	0.0438549									IL1A	4.91126	1.89574	0.00957835
	RP11-1085N6.2	-8.60459	4.37424	0.049171									CD79B	5.0115	2.46216	0.0418095
	CH17-340M24.3	-8.55094	3.91115	0.0287938									POU5F1P3	5.10949	2.41304	0.0342216
	SYT6	-8.54255	3.84832	0.0264315									LARGE2	5.11306	2.58703	0.0481068
	OR52K2	-8.52794	4.17658	0.041167									RP11-1109F11.6	5.12075	2.31634	0.0270562
	SCGB2B2	-8.36728	4.25577	0.0492867									CCL4L2	5.20026	1.74534	0.00288715
	MIR3174	-8.36017	2.77716	0.00260964									CTD-2659N19.9	5.21476	2.23514	0.019644
	LINC01607	-8.35266	3.01458	0.00559276									CTB-131B5.5	5.24985	2.60348	0.0437504
	RNU6-807P	-8.27216	4.18021	0.0478288									MIR3181	5.81099	2.93551	0.0477537
	RP11-12O16.1	-8.11084	3.54521	0.0221473									TDRD6	5.86608	2.95237	0.0469329
	FAM24B	-8.05478	3.51254	0.0218392									MTCYBP23	5.87867	2.92058	0.0441312
	GOLGA5P1	-8.03232	3.01926	0.00780579									LLNLR-271C9.1	5.95807	2.57159	0.0205103
	SLITRK4	-7.89507	2.84915	0.00558798									KCNJ2	6.03538	2.25299	0.00738783
	RP11-16C1.3	-7.82919	3.23738	0.0155902									HSPA8P15	6.05087	2.21569	0.00631591
	ABRA	-7.68608	3.73444	0.0395745									OLIG2	6.10379	2.07634	0.00328551
	LINC02376	-7.68029	3.88415	0.0480028									HSD3BP5	6.15642	2.96131	0.0376218
	RP11-208G20.3	-7.64719	3.78616	0.0434065									STEAP4	6.50897	2.37234	0.0060754
	MTCO1P11	-7.52839	2.72318	0.00569994									RP11-925D8.3	6.64515	3.08753	0.0313772
	RP11-407G23.2	-7.4691	3.15533	0.0179264									IMPDH1P10	6.64544	2.9953	0.0265128
	RP11-21M7.2	-7.4094	3.21548	0.0212065									RNU6ATAC9P	6.83514	2.86804	0.0171625
	REV3L-IT1	-7.40864	3.73926	0.0475566									RPL36AP41	6.93743	3.43085	0.0431688
	C18orf15	-7.40312	3.42303	0.0305614									CCDC38	6.99955	3.0154	0.0202724
	RPL34P21	-7.18146	2.76055	0.00928281									MTND5P32	7.0303	3.00164	0.0191729
	RP11-528D24.4	-7.08002	3.35459	0.0348115									RN7SL124P	7.05643	2.97254	0.0176026
	AGRP	-7.0751	3.33165	0.0337036									IGLC2	7.26236	3.24659	0.0252914
	C12orf60	-7.06559	3.57023	0.0478125									CTD-2647E9.3	7.3783	3.68022	0.0449789
	EIF5AP3	-6.98467	3.46778	0.0439927									KCNH8	7.42774	3.63809	0.0411853
	CD200R1	-6.94261	2.70389	0.0102394									RPS29P7	7.63065	3.36635	0.0234057
	RAB3IL1	-6.85436	3.30081	0.0378413									GADL1	7.68975	3.87757	0.047352
	RNU6-577P	-6.79331	3.39204	0.0452071									MIR635	7.89305	3.25092	0.0151846
	DENND6A-AS1	-6.65732	3.33483	0.0459015									CMTM8	7.89794	3.86904	0.041219
	LINC02551	-6.62143	3.1722	0.0368583									AC000068.10	8.03218	3.94895	0.0419513
	RP4-550H1.4	-6.61994	3.27514	0.0432521									ENSG10010139728.1	8.30907	3.78518	0.0281522
	CCR2	-6.60824	2.37303	0.00535724									MIR760	8.33979	4.10327	0.0421056
	CTD-2228K2.2	-6.60147	3.07223	0.0316542									RPL12P44	8.37094	3.62381	0.0208891
	CTD-3065B20.3	-6.54005	2.74074	0.017022									RP11-249L21.6	8.57496	3.25159	0.00836038
	RP13-46H24.3	-6.5287	2.91934	0.025328									SMPD5	8.70569	4.10328	0.033868
	AC073333.8	-6.50547	3.2818	0.0474471									THAP12P7	8.81483	3.87737	0.023002
	RP11-110H1.9	-6.4402	3.1733	0.0424077									RNU6-1208P	8.83556	3.14221	0.00492506
	RAB7B	-6.41838	2.13735	0.00267372									RHCG	8.85466	4.25919	0.0376215
	RP4-635A23.4	-6.37249	3.13215	0.0418969									CTD-2313J17.6	8.9499	3.84086	0.0197967
	FN1	-6.35042	3.00731	0.0347156									LINC02426	8.96065	3.31794	0.00691999
	RP11-343K8.3	-6.30828	3.15489	0.0455519									MIR4734	8.9748	4.08178	0.0278957
	RP3-340B19.7	-6.28662	3.0717	0.0406947									RP4-809E13.5	9.1085	4.23246	0.0313927
	RP11-109E24.2	-6.14913	2.95364	0.0373536									SCN8A	9.14407	4.03843	0.0235579
	Metazoa_SRP	-6.14542	2.88704	0.0332853									AKR1C2	9.2167	4.52133	0.0415007
	VCAN-AS1	-6.08902	2.43684	0.0124637									AK4P1	9.37136	4.34799	0.0311358
	SDS	-6.05023	1.97502	0.0021885									CELF2-AS2	9.39385	4.75054	0.0479934
	ATG12P2	-5.99729	2.99759	0.0454245									RP11-106D4.3	9.40238	3.48973	0.00705362
	EEF1DP7	-5.98663	2.65024	0.0238893									RP11-81A1.4	9.49085	3.28565	0.0038699
	AC091492.2	-5.91426	2.54326	0.0200474									SNORA70B	9.55871	4.49494	0.0334577
	DHRS9	-5.90428	2.25397	0.00880586									IMPDH1P9	9.63614	3.81502	0.0115422
	LINC01521	-5.75238	2.30524	0.0125832									CTD-2081C10.8	9.83997	4.19948	0.0191221
	ZNF804A	-5.71998	2.35898	0.0153183									RNA5SP498	9.92817	4.09073	0.0152245
	RP1-149A16.3	-5.61254	2.70029	0.0376639									FAM201A	9.94842	4.50639	0.0272705
	RP11-145M9.5	-5.59555	2.75666	0.042374									RN7SL333P	10.1116	5.01871	0.0439276
	LINC02009	-5.52958	2.45856	0.0245052									AC011290.5	10.1286	4.37199	0.0205202
	SYT17	-5.5034	2.10787	0.00903098									MT-RNR2	10.2122	2.25435	5.9e-06
	RP11-811I7.3	-5.13628	2.24634	0.0222248									RP4-778K6.1	10.2805	4.3303	0.0175923
	LYPLAL1-DT	-5.03106	2.49806	0.0440112									WHSC1L2P	10.4702	4.29843	0.0148581
	MPZL2	-4.90708	2.38478	0.0396219									RN7SL503P	10.508	4.53372	0.0204638
	CTD-2017C7.1	-4.75198	2.04594	0.0201987									ATP2B3	10.6248	4.99233	0.033319
	FRY-AS1	-4.64377	2.35298	0.0484304									RP11-418C1.7	10.6443	5.03919	0.0346602
	NLRC4	-4.62684	1.89951	0.0148585									CHCHD2P2	10.6553	4.27432	0.0126717
	RP11-392A14.12	-4.5836	2.14189	0.0323568									RP11-73M18.10	10.716	4.66212	0.0215316
	RPL23AP11	-4.54124	1.96387	0.0207562									RP5-892F13.2	10.8891	4.12966	0.0083691
	KCTD4	-4.50328	1.73668	0.00951336									AC022816.2	10.9121	3.37339	0.00121743
	KCNJ15	-4.45853	2.2581	0.0483294									MIR5685	11.0281	5.15196	0.0323097
	AC093620.5	-4.42108	1.83102	0.0157552									RP11-707P17.1	11.1092	3.18124	0.000479225
	PLA2G4A	-4.31743	1.99324	0.0303086									TSHZ3-AS1	11.1382	5.6119	0.0471725
	RNU6-196P	-4.22553	2.01104	0.0356266									LRFN3	11.2659	5.70541	0.0483146
	MGST1	-4.19944	1.91891	0.0286366									IGKV3-11	11.2724	4.56722	0.0135831
	AC091132.1	-4.19678	2.0733	0.0429493									IL12B	11.3509	3.37031	0.00075742
	GPR82	-4.1547	1.90855	0.0294888									RP11-354B3.1	11.5734	3.59754	0.00129524
	PPARG	-4.0777	1.66971	0.0145999									TCTE1	11.6675	5.50871	0.034175
	LINC02404	-3.99277	1.7356	0.0214194									RP11-317N8.5	11.7625	4.89777	0.0163233
	KRT18P63	-3.81584	1.88843	0.0433173									ADAMTS2	11.7928	4.37194	0.00698865
	RP11-235G8.1	-3.67888	1.49559	0.0139007									RP11-110I1.14	11.9028	4.49492	0.0080957
	CD9	-3.38771	1.28043	0.008151									MIR132	12.3226	4.23575	0.00362353
	TMEM167B-DT	-3.3438	1.65673	0.0435591									MT-RNR1	14.266	2.49654	1.1e-08
	C5AR2	-3.20628	1.31476	0.0147411
	RP5-991G20.1	-3.07215	1.3994	0.02814
	ITPK1-AS1	-2.88997	1.19881	0.0159219
	CD180	-2.86798	1.38684	0.0386408
	FAM114A1	-2.80681	1.33263	0.0351848
	C20orf194	-2.36787	1.15232	0.0398919
	AF064858.6	2.68286	1.24405	0.0310406
	CSF1	2.73693	1.3689	0.0455695
	ATP1B3-AS1	2.74558	1.37374	0.0456508
	CD80	2.75478	1.2353	0.0257442
	RP11-981P6.1	2.85378	1.10096	0.00953966
	RP11-153M7.3	2.87372	1.40609	0.0409769
	IGHA1	3.08339	1.18652	0.00935787
	IGKC	3.32964	1.24031	0.0072633
	PAQR6	3.45651	1.31844	0.00875024
	PDSS1	3.63505	1.84911	0.0493176
	LINC02757	3.70777	1.71173	0.0303043
	CCL28	3.72294	1.7309	0.0314865
	CH17-76K2.6	3.78192	1.66136	0.0228222
	MRPL38	3.89025	1.97933	0.0493631
	RP11-701P16.6	4.00201	1.5417	0.00943584
	MMADHCP2	4.11537	2.01047	0.040661
	RP13-452N2.1	4.12099	1.32051	0.00180388
	IL1RN	4.12279	1.82365	0.0237761
	MAILR	4.13205	1.81867	0.0230852
	AP000355.2	4.13775	2.03922	0.0424497
	SEC62-AS1	4.30316	2.17971	0.0483606
	CCL3L1	4.34631	1.46511	0.00301157
	RNF216-IT1	4.44858	2.2181	0.044901
	HSPA8P15	4.48759	2.21764	0.043012
	RP3-509L4.5	4.54937	2.19522	0.0382285
	RP11-248J18.2	4.7137	1.8652	0.0114981
	RP11-135A24.4	4.91531	2.39585	0.0402097
	IL1B	4.99264	1.57557	0.00153074
	MIR3945HG	5.01435	1.66041	0.00252818
	RP11-216L13.19	5.06556	2.4498	0.0386638
	CCL4	5.25405	1.28188	4.15482e-05
	CHADL	5.27549	2.39707	0.0277498
	RN7SL239P	5.33945	2.54211	0.0356934
	OTOF	5.48062	2.5108	0.0290491
	RP5-1053E7.2	5.6627	2.72835	0.0379397
	IGHA2	5.72876	1.61516	0.000389835
	IL23A	5.82978	1.28008	5.25745e-06
	MTCO3P23	5.93012	2.751	0.0311134
	CTC-479C5.10	5.93434	2.96806	0.0455652
	RNU6-1316P	6.24809	3.06682	0.0416181
	CCL20	6.31647	1.66057	0.000142497
	KCNJ2	6.32502	2.25262	0.00498732
	RP1-102G20.2	6.41029	3.11613	0.0396735
	MIR576	6.41575	3.07386	0.0368704
	MTCO1P4	6.42754	2.86892	0.0250648
	CCDC38	6.69095	2.86101	0.0193528
	CCL4L2	6.71822	1.74257	0.000115561
	AC002306.1	6.79198	2.66656	0.0108623
	MTCYBP23	6.82003	2.91663	0.0193704
	ACOD1	6.83622	2.90282	0.0185212
	CSF3	6.88542	2.84951	0.0156767
	IGHV3-23	6.90106	2.74528	0.0119441
	RP11-384O8.2	7.01156	3.24783	0.0308621
	CHCHD6	7.03966	3.00768	0.0192547
	RN7SL124P	7.26303	2.96615	0.0143397
	RP11-103G8.5	7.26944	3.27516	0.0264478
	RP11-841C19.1	7.29984	3.7214	0.0498106
	MT-RNR2	7.39565	2.25328	0.00103012
	RPS29P7	7.40104	3.38652	0.0288565
	RPL12P44	7.45713	3.67345	0.042356
	MTCP1	7.619	2.97817	0.0105191
	CSF2	7.63234	2.81136	0.00663109
	Y_RNA	7.63408	3.73613	0.0410216
	RP11-553L6.2	7.99403	3.19397	0.0123198
	MTND5P32	8.01033	2.99924	0.00756729
	AC083843.4	8.20209	4.11253	0.0461065
	IL36G	8.31444	3.06522	0.00667762
	KCNH8	8.37254	3.59848	0.019982
	RP11-105N14.1	8.39746	3.53889	0.0176485
	MIR132	8.42852	4.05667	0.0377374
	IMPDH1P9	8.46883	3.86348	0.0283779
	CTD-2031P19.4	8.47194	4.30312	0.0489773
	IL1A	8.65865	1.89495	4.8927e-06
	RNU6-1208P	8.71264	3.12121	0.00524755
	CHCHD2P2	8.79304	4.34481	0.0429903
	RP11-820K3.3	8.86079	4.51167	0.0495335
	SUCLG2-AS1	8.99669	4.50115	0.045635
	RP4-809E13.5	9.01195	4.28096	0.0352804
	MIR3164	9.08585	3.88013	0.0191995
	AK4P1	9.10574	4.38393	0.0377949
	RP13-16H11.5	9.11522	4.13162	0.0273693
	RP13-511M20.1	9.14777	4.42753	0.038818
	RP5-892F13.2	9.23358	4.16067	0.0264696
	MIR545	9.23702	3.86412	0.0168273
	BNIP3P42	9.31373	4.60331	0.0430455
	AKR1C2	9.33268	4.53904	0.0397736
	LINC02694	9.33761	4.3402	0.0314426
	IL6	9.38125	3.35684	0.00519528
	SCN8A	9.38291	4.04287	0.0202947
	KCNS2	9.40317	4.78583	0.0494382
	FERP1	9.54064	4.70692	0.0426686
	TF	9.5784	4.57896	0.0364538
	RP11-81A1.4	9.69956	3.27129	0.00302625
	ARHGAP44	9.79835	3.9383	0.0128478
	GNAQP1	9.81232	4.60783	0.0332137
	RP11-707P17.1	9.8259	3.2037	0.00216184
	IGLC2	9.98514	3.23547	0.00202768
	CELF2-AS2	10.1221	4.60389	0.027906
	MT-RNR1	10.1224	2.49117	4.83827e-05
	RHCG	10.1942	4.23237	0.016013
	RP11-488L18.3	10.1945	4.34796	0.0190438
	LINC02426	10.1968	3.23775	0.0016363
	ATP2B3	10.2582	5.08488	0.0436545
	RP11-73M18.10	10.2898	4.71807	0.0291886
	RP11-253D19.3	10.4313	4.63492	0.0244114
	RN7SL728P	10.536	4.98944	0.034716
	RP11-354B3.1	10.6052	3.55923	0.00288582
	AC011290.5	10.6114	4.38913	0.0156204
	THAP12P7	10.6477	3.86576	0.0058808
	ADAMTS2	10.6534	4.39555	0.0153643
	RN7SL333P	10.7297	5.12987	0.0364727
	CHRND	10.7723	5.14623	0.0363268
	CTD-2313J17.6	10.7902	3.71667	0.00369396
	SNORD82	10.9215	4.64224	0.0186409
	RP11-121C2.3	10.9292	3.79785	0.00400533
	HMGN5	10.9381	4.53005	0.0157542
	LRFN3	10.9782	5.59794	0.0498662
	RP11-283G6.6	11.0045	5.31415	0.0383774
	FAM201A	11.0584	4.45358	0.013027
	CTD-3137H5.1	11.0808	5.51254	0.0444206
	RP13-753N3.1	11.0919	4.50595	0.0138318
	WHSC1L2P	11.4233	4.29266	0.00778825
	CTD-2530N21.4	11.5988	4.73647	0.0143319
	IGKV1-12	11.6112	4.88087	0.0173635
	LINC01686	11.6576	4.08745	0.00434381
	CARNMT1-AS1	11.9585	4.81053	0.0129224
	Y_RNA	12.0475	4.78247	0.0117657
	NEXMIF	12.5687	6.25063	0.0443478
	IGDCC3	12.7817	4.96571	0.0100532
	RP5-1042K10.14	12.8715	5.31619	0.0154696
	AC022816.2	13.8609	3.33582	3.2507e-05
	IL12B	18.636	3.34588	2.54967e-08
