# Supplementary material for: Endogenous Reverse Transcriptase Inhibition Attenuates TLR5-Mediated Inflammation
Source: mBio. 2023 Jan 16;14(1):e03280-22. doi: 10.1128/mbio.03280-22 (PMC9973353; doi:10.1128/mbio.03280-22)
Supplement: TABLE S2 [file mbio.03280-22-s0007.xlsx]

## Sheet: Sheet1
TLR4 Activated Monocytes TEs	TE Names	log2FoldChange	lfcSE	pvalue		TLR4 Activated Lymphocytes TEs	TE Names	log2FoldChange	lfcSE	pvalue		TLR5 Activated Monocytes TEs	TE Names	log2FoldChange	lfcSE	pvalue		TLR5 Activated Lymphocytes TEs	TE Names	log2FoldChange	lfcSE	pvalue
	L1FLnI_11p13o	-13.2264	4.97751	0.00787835			L1FLnI_9q13g	-12.4211	5.53129	0.0247291			L1FLnI_1q24.2a	-12.4028	6.01212	0.0391155			PRIMA4_1q21.2d	-14.0014	4.55577	0.00211674
	L1FLnI_13q13.3u	-13.0993	6.58779	0.0467649			L1FLnI_5q14.1q	-8.8547	4.39901	0.0441266			L1FLnI_5p13.2n	-11.6377	5.04426	0.0210489			HERVH_8p23.1c	-11.8632	4.4938	0.008293
	L1FLnI_12q24.32d	-13.0867	6.35042	0.0393263			L1FLnI_9p21.3ea	-8.00007	3.81758	0.036119			L1FLnI_2q31.1p	-11.5505	5.28147	0.0287436			L1FLnI_1p22.3c	-9.37202	4.67522	0.0450041
	L1FLnI_19q13.31d	-10.8193	4.99286	0.0302378			L1FLnI_9p11.2f	-4.65312	2.12194	0.0283175			ERV316A3_8q13.3a	-9.5265	4.85282	0.0496363			HERVK11_8p23.1b	-8.53594	2.88209	0.00305931
	HERVE_2p14a	-9.08666	4.39368	0.0386288			L1FLnI_7p15.3e	4.80934	1.46323	0.00101334			ERV316A3_4q28.1a	-8.57408	4.14501	0.0385903			ERVLE_1q21.1e	-8.27621	3.35706	0.0136894
	L1FLnI_8q22.1ba	-9.06296	2.97114	0.00228591			L1FLnI_9q13d	5.23494	1.87648	0.00527468			LTR25_18q23	-8.29879	3.70692	0.0251735			ERV316A3_10q22.3d	-4.41279	1.57406	0.00505604
	L1FLnI_9p21.1c	-9.05428	4.21555	0.0317274			ERV316A3_8q13.3b	8.16695	3.74676	0.0292768			L1FLnI_4q24l	6.63432	1.96745	0.000746118			L1FLnI_9q13d	4.14564	1.88574	0.0279194
	ERV316A3_10q23.2a	-8.29138	3.35524	0.0134671			L1FLnI_6q23.2d	10.5379	5.11595	0.0394156			L1FLnI_7p15.3e	6.98126	3.44982	0.0430051			HERVK11_8p23.1c	5.69137	2.34252	0.0151156
	L1FLnI_1p13.1f	-7.55782	3.695	0.0408134			L1FLnI_21q21.1t	10.6495	5.1549	0.0388386			HARLEQUIN_10q23.33	7.77963	3.48139	0.0254413			ERV316A3_8q13.3b	8.1246	3.7378	0.029733
	L1FLnI_2q22.1n	-7.52779	2.66725	0.00476806			HML5_Xq13.1b	13.6272	6.88358	0.0477406			L1FLnI_5q23.1v	8.39981	3.89293	0.0309505			L1FLnI_10p11.22r	9.33782	4.49762	0.0378783
	HERVW_6q21c	-7.31788	3.42765	0.0327643									L1FLnI_18q21.33d	9.82145	3.72446	0.00836391			ERVLE_1q21.2b	10.4731	4.19115	0.012459
	HERVL_5p14.3a	-6.97901	3.03713	0.0215677									L1FLnI_3p24.3bb	10.2191	4.92669	0.0380583			HERVH_8p23.1i	15.3239	4.59078	0.000843937
	L1FLnI_6q14.2a	-6.65393	3.37375	0.0485795									L1FLnI_7p14.2g	10.3573	5.14185	0.0439765
	HERVL_1q25.2	-4.46488	2.03256	0.028043									L1FLnI_1p32.2e	11.951	5.49173	0.0295422
	L1FLnI_4p13d	-4.42833	2.2197	0.0460418
	L1FLnI_9p24.1f	-3.80098	1.30997	0.00371283
	L1FLnI_3p26.1f	-3.43566	1.62224	0.0341877
	L1FLnI_9p24.1g	-3.42642	1.60731	0.0330251
	L1FLnI_10q25.3l	-3.05203	1.49442	0.0411228
	L1FLnI_Xq28ma	3.51204	1.51875	0.0207523
	HERV9_1p31.3	4.93527	2.4061	0.0402529
	L1FLnI_2q24.3c	5.9333	3.01566	0.0491256
	L1FLnI_4q24l	7.03321	1.96432	0.000342957
	L1FLnI_Xq27.1n	7.89622	3.78274	0.0368492
	LTR46_5q33.1	8.16266	3.88675	0.0357179
	L1FLnI_1p22.3f	9.10019	4.50511	0.0433865
	L1FLnI_9q31.1e	10.1974	4.33555	0.018671
	L1FLnI_7p15.3e	10.248	3.44873	0.00296337
	L1FLnI_5q23.1v	10.6676	3.79965	0.00499255
	HERV3_Yq11.223b	11.468	3.97701	0.00393193
	L1ORF2_Xq22.2	12.2015	4.95799	0.0138556
	L1FLnI_11q14.2v	13.8072	4.82397	0.00420706
	HARLEQUIN_5q33.3	14.4747	6.83761	0.034266
	ERV316A3_10q23.2b	15.2276	3.68142	3.5288e-05
